# Supplementary material for: Panel‐based genetic testing for inherited retinal disease screening 176 genes
Source: Mol Genet Genomic Med. 2021 Mar 22;9(12):e1663. doi: 10.1002/mgg3.1663 (PMC8683638; doi:10.1002/mgg3.1663)
Supplement: Supplementary file 1 — Table S1 [file MGG3-9-e1663-s001.xlsx]

## Sheet: new
GC number	confirmed inheritance	gene identified	var1.HGVSp	var1.HGVSc	var1.protein	var1.effect	var1.ACMG	var1.variant_id.hg38	var1.variant_id.hg19	var1.CADD_PHRED	var1.gnomad_freq	var1.pubmed	var2.HGVSp	var2.HGVSc	var2.protein	var2.effect	var2.ACMG	var2.variant_id.hg38	var2.variant_id.hg19	var2.CADD_PHRED	var2.gnomad_freq	var2.pubmed
20619	AD	PRPF3	PRPF3:p.Thr494Met	c.1481C>T	p.Thr494Met	missense	pathogenic	1-150344216-C-T	1-150316692-C-T	27.3	0	11773002;17932117
20745	AR	CRB1	CRB1:	c.988+1G>T		splice	pathogenic	1-197347480-G-T	1-197316610-G-T	34	0		CRB1:p.Glu395Ter	c.1183G>T	p.Glu395Ter	nonsense	uncertain_significance;likely_pathogenic	1-197421011-G-T	1-197390141-G-T	36	6.46e-05
21485	AR	CRB1	CRB1:p.Gly166_Asp169del	c.498_506del	p.Gly166_Asp169del	inframe deletion	likely_pathogenic	1-197328844-GATGGAATTG-G	1-197297974-GATGGAATTG-G	17.44	0.000625	29391521	CRB1:	second mutation unknown
17311	AR	CRB1	CRB1:p.Ile167_Gly169del	c.498_506del	p.Ile167_Gly169del	inframe deletion	likely_pathogenic	1-197328844-GATGGAATTG-G	1-197297974-GATGGAATTG-G	17.44	0.000625	29391521	CRB1:p.Ser478ProfsTer24	c.1431delG	p.Ser478ProfsTer24	nonsense	pathogenic	1-197421258-GG-G	1-197390388-GG-G	15.45	0	29391521
22771	AR	CRB1	CRB1:p.Ile167_Gly169del	c.498_506del	p.Ile167_Gly169del	in frame deletion	likely_pathogenic	1-197328844-GATGGAATTG-G	1-197297974-GATGGAATTG-G	17.44	0.000625	29391521	CRB1:p.Pro1381Arg	c.4142C>G	p.Pro1381Arg	missense	uncertain_significance;likely_pathogenic	1-197477800-C-G	1-197446930-C-G	26.7	0
19439	AR	CRB1	CRB1:	c.2220dupC		nonsense	uncertain_significance	1-197396675-C-CC	1-197365805-C-CC	6.095	NA		CRB1:p.Glu395Ter	c.1183G>T	p.Glu395Ter	nonsense	uncertain_significance;likely_pathogenic	1-197421011-G-T	1-197390141-G-T	36	6.46e-05
24605	AR	CRB1	CRB1:p.Thr745Met	c.2234C>T	p.Thr745Met	missense	pathogenic	1-197427559-C-T	1-197396689-C-T	23.3	6.78e-05	10508521	CRB1:p.Pro836Thr	c.2506C>A	p.Pro836Thr	missense	uncertain_significance;pathogenic	1-197427831-C-A	1-197396961-C-A	19.66	0.000211
22919	AR	CRB1	CRB1:p.Cys948Tyr	c.2843G>A	p.Cys948Tyr	missense	pathogenic	1-197429615-G-A	1-197398745-G-A	34	0
5204	AR	USH2A	USH2A:p.Thr4809Ile	c.14426C>T	p.Thr4809Ile	missense	uncertain_significance;likely_pathogenic	1-215648684-G-A	1-215822026-G-A	29.2	7.96e-06		USH2A:p.Cys759Phe	c.2276G>T	p.Cys759Phe	missense	likely_pathogenic;pathogenic	1-216247118-C-A	1-216420460-C-A	25.4	0.000969	24033266;10909849;25326637;23591405;21151602;17085681;18273898;25649381;17405132;24944099;19683999;15325563;16098008;12525556;21738395;22004887;18641288;14970843;20301515;12112664;25823529;10775;10775529;12427073;25375654;29912909;32050993
23926	AR	USH2A	USH2A:p.Arg4526Ter	c.13576C>T	p.Arg4526Ter	nonsense	pathogenic	1-215674335-G-A	1-215847677-G-A	37	6.99e-06	30718709	USH2A:p.Gln1408Ter	c.4222C>T	p.Gln1408Ter	nonsense	pathogenic	1-216196582-G-A	1-216369924-G-A	35	5.98e-05
23677	AR	USH2A	USH2A:p.Gu4491GlyfsTer6	c.13466dupG	p.Gu4491GlyfsTer6	nonsense	likely_pathogenic	1-215674445-C-CC	1-215847787-C-CC	35	0		USH2A:	deletion of exon 10 to 11
23376	AR	USH2A	USH2A:p.Trp4233AspfsTer4	c.12697_12698delTG	p.Trp4233AspfsTer4	nonsense	pathogenic	1-215675213-CCA-C	1-215848555-CCA-C	34	3.99e-06		USH2A:p.Trp4233AspfsTer4	c.12697_12698delTG	p.Trp4233AspfsTer4	nonsense	pathogenic	1-215675212-CCA-C	1-215848554-CCA-C	34	3.99e-06
22129	AR	USH2A	USH2A:	c.12067-2A>G		splice	pathogenic	1-215680378-T-C	1-215853720-T-C	34	8.41e-05	29490346	USH2A:p.Pro2078Arg	c.6233C>G	p.Pro2078Arg	missense	uncertain_significance	1-216046523-G-C	1-216219865-G-C	26	0.000235
19029	AR	USH2A	USH2A:	c.11549-1G>A		splice	pathogenic	1-215741538-C-T	1-215914880-C-T	34	0	28944237	USH2A:p.Cys3358Tyr	c.10073G>A	p.Cys3358Tyr	missense	likely_pathogenic;pathogenic	1-215790168-C-T	1-215963510-C-T	27	0.000347	25741868;24033266;20507924;25097241;22135276;21151602;22334370;25649381;22004887;25999674;25472526
22037	AR	USH2A	USH2A:p.Arg3719His	c.11156G>A	p.Arg3719His	missense	uncertain_significance;likely_pathogenic;pathogenic	1-215759735-C-T	1-215933077-C-T	25.1	5.57e-05		USH2A:p.Glu767SerfsTer21	c.2299delG	p.Glu767SerfsTer21	nonsense	pathogenic	1-216247095-CA-A	1-216420436-TC-T	22.7	0.000757	31836858
17517	AR	USH2A	USH2A:p.Glu354AspfsTer8	c.10626delA	p.Glu354AspfsTer8	nonsense	likely_pathogenic	1-215782156-TT-T	1-215955498-TT-T	33	3.98e-06		USH2A:p.Ser1369Leu	c.4106C>T	p.Ser1369Leu	missense	uncertain_significance;likely_pathogenic	1-216196698-G-A	1-216370040-G-A	13.84	0.00016	24033266;16963483;25804404
16521	AR	USH2A	USH2A:p.Cys3358Ter	c.10073G>A	p.Cys3358Ter	nonsense	pathogenic	1-215790167-G-T	1-216420460-C-A	51	0.000948		USH2A:p.Cys759Phe	c.2276G>T	p.Cys759Phe	missense	likely_pathogenic;pathogenic	1-216247118-C-A	1-216420460-C-A	25.4	0.000969	24033266;10909849;25326637;23591405;21151602;17085681;18273898;25649381;17405132;24944099;19683999;15325563;16098008;12525556;21738395;22004887;18641288;14970843;20301515;12112664;25823529;10775;10775529;12427073;25375654;29912909;32050993
1707	AR	USH2A	USH2A:p.Cys3294Trp	c.9882C>G	p.Cys3294Trp	missense	uncertain_significance;likely_pathogenic;pathogenic	1-215798983-G-C	1-215972325-G-C	27.1	3.98e-05	28130426	USH2A:p.Trp3521Arg	c.10561T>C	p.Trp3521Arg	missense	uncertain_significance;likely_pathogenic	1-215956104-A-G	1-216129446-A-G	1.378	0
23681	AR	USH2A	USH2A:p.Ser2498Asn	c.7493G>A	p.Ser2498Asn	missense	uncertain_significance;likely_pathogenic;pathogenic	1-215900176-C-T	1-216073518-C-T	6.753	7.98e-06		USH2A:p.Ala2491Ser	c.7470_7471delinsGT	p.Ala2491Ser	missense	uncertain_significance;likely_pathogenic	1-215900198-C-A	1-216073540-C-A	23	1.2e-05
21355	AR	USH2A	USH2A:p.Arg2323Ter	c.6967C>T	p.Arg2323Ter	nonsense	likely_pathogenic;pathogenic	1-215965470-G-A	1-216138812-G-A	44	7.97e-06		USH2A:p.Ser2629LysfsTer7	c.7883dupC	p.Ser2629LysfsTer7	nonsense	likely_pathogenic	1-215888765-T-TG	1-216062107-T-TG	25.6	0
19547	AR	USH2A	USH2A:p.Gln2307HisfsTer25	c.6904_6920dup17	p.Gln2307HisfsTer25	nonsense	pathogenic	1-215970662-T-TTGGACTCTGAAGGAATG	1-216144004-T-TTGGACTCTGAAGGAATG	33	0	25649381	USH2A:p.Leu2218Pro	c.6653T>C	p.Leu2218Pro	missense	uncertain_significance;likely_pathogenic	1-215998891-A-G	1-216172233-A-G	26.2	0
3017	AR	USH2A	USH2A:p.Ser2044Ter	c.6131C>A	p.Ser2044Ter	nonsense	pathogenic	1-216048566-G-T	1-216221908-G-T	40	3.98e-06		USH2A:p.Cys3358Tyr	c.10073G>A	p.Cys3358Tyr	missense	likely_pathogenic;pathogenic	1-215790168-C-T	1-215963510-C-T	27	0.000347	25741868;24033266;20507924;25097241;22135276;21151602;22334370;25649381;22004887;25999674;25472526
21873	AR	USH2A	USH2A:p.Ser1956Cys	c.5866A>T	p.Ser1956Cys	nonsense	uncertain_significance	1-216070284-T-A	1-216243626-T-A	24.3	0		USH2A:p.Thr3516Ala	c.10546A>G	p.Thr3516Ala	nonsense	uncertain_significance;likely_pathogenic	1-215782777-T-C	1-215956119-T-C	8.702	0
23051		USH2A	USH2A:	c.5776+1G>A		splice	pathogenic	1-216073096-C-T	1-216246438-C-T	34	1.19e-05	29490346
20790	AR	USH2A	USH2A:p.Phe1868Cys	c.5603T>G	p.Phe1868Cys	missense	uncertain_significance;likely_pathogenic	1-216073270-A-C	1-216246612-A-C	31	0	22135276	USH2A:p.Cys3666Gly	c.10996T>G	p.Cys3666Gly	missense	uncertain_significance	1-215766732-A-C	1-215940074-A-C	25.8	3.98e-06
3511	AR	USH2A	USH2A:p.Gly1671Asp	c.5012G>A	p.Gly1671Asp	missense	uncertain_significance;likely_pathogenic	1-216084853-C-T	1-216258195-C-T	25.5	4.79e-05	24033266;22135276	USH2A:p.Gly1671Asp	c.5012G>A	p.Gly1671Asp	missense	uncertain_significance;likely_pathogenic	1-216084853-C-T	1-216258195-C-T	25.5	4.79e-05	24033266;22135276
24829	AR	USH2A	USH2A:p.Gln1408Ter	c.4222C>T	p.Gln1408Ter	nonsense	pathogenic	1-216196582-G-A	1-216369924-G-A	35	5.98e-05		USH2A:p.Gln1408Ter	c.4222C>T	p.Gln1408Ter	nonsense	pathogenic	1-216196582-G-A	1-216369924-G-A	35	5.98e-05
18772	AR	USH2A	USH2A:p.Pro1104Thr	c.3310C>A	p.Pro1104Thr	missense	likely_pathogenic	1-216207279-G-T	1-216380621-G-T	25.2	3.19e-05		USH2A:p.Arg4192His	c.12575G>A	p.Arg4192His	missense	uncertain_significance;pathogenic	1-215675336-C-T	1-215848678-C-T	21.1	0.000589	24033266;20507924;23591405;22135276;21151602;22334370;23991284;25649381
20874	AR	USH2A	USH2A:p.Cys934Trp	c.2802T>C	p.Cys934Trp	missense	uncertain_significance;likely_pathogenic;pathogenic	1-216246592-A-C	1-216419934-A-C	26.2	0.000211		USH2A:	exon 47 deletion
19618	AR	USH2A	USH2A:p.Cys934Trp	c.2802T>G	p.Cys934Trp	missense	uncertain_significance;likely_pathogenic;pathogenic	1-216246592-A-C	1-216419934-A-C	26.2	0.000211		USH2A:p.Cys934Trp	c.2802T>G	p.Cys934Trp	missense	uncertain_significance;likely_pathogenic;pathogenic	1-216246592-A-C	1-216419934-A-C	26.2	0.000211
21699	AR	USH2A	USH2A:p.Glu767SerfsTer21	c.2299delG	p.Glu767SerfsTer21	nonsense	pathogenic	1-216247095-CA-A	1-216420436-TC-T	22.7	0.000757	31836858	USH2A:p.Tyr4273Ter	c.12819T>A	p.Tyr4273Ter	nonsense	pathogenic	1-215675092-A-T	1-215848434-A-T	35	0	28041643
3518	AR	USH2A	USH2A:p.Glu767SerfsTer21	c.2299delG	p.Glu767SerfsTer21	nonsense	pathogenic	1-216247095-CA-A	1-216420436-TC-T	22.7	0.000757	31836858
22753	AR	USH2A	USH2A:p.Glu767SerfsTer21	c.2299delG	p.Glu767SerfsTer21	nonsense	pathogenic	1-216247095-CA-A	1-216420436-TC-T	22.7	0.000757	31836858	USH2A:p.Cys3358Tyr	c.10073G>A	p.Cys3358Tyr	missense	likely_pathogenic;pathogenic	1-215790168-C-T	1-215963510-C-T	27	0.000347	25741868;24033266;20507924;25097241;22135276;21151602;22334370;25649381;22004887;25999674;25472526
23106	AR	USH2A	USH2A:p.Glu767SerfsTer21	c.2299delG	p.Glu767SerfsTer21	nonsense	pathogenic	1-216247095-CA-A	1-216420436-TC-T	22.7	0.000757	31836858	USH2A:p.Cys3358Tyr	c.10073G>A	p.Cys3358Tyr	missense	likely_pathogenic;pathogenic	1-215790168-C-T	1-215963510-C-T	27	0.000347	25741868;24033266;20507924;25097241;22135276;21151602;22334370;25649381;22004887;25999674;25472526
3512	AR	USH2A	USH2A:p.Glu767SerfsTer21	c.2299delG	p.Glu767SerfsTer21	nonsense	pathogenic	1-216247095-CA-A	1-216420436-TC-T	22.7	0.000757	31836858	USH2A:p.Glu767SerfsTer21	c.2299delG	p.Glu767SerfsTer21	nonsense	pathogenic	1-216247095-CA-A	1-216420436-TC-T	22.7	0.000757	31836858
23786	AR	USH2A	USH2A:p.Glu767SerfsTer21	c.2299delG	p.Glu767SerfsTer21	nonsense	pathogenic	1-216247095-CA-A	1-216420436-TC-T	22.7	0.000757	31836858	USH2A:p.Glu767SerfsTer21	c.2299delG	p.Glu767SerfsTer21	nonsense	pathogenic	1-216247095-CA-A	1-216420436-TC-T	22.7	0.000757	31836858
19212	AR	USH2A	USH2A:p.Glu767SerfsTer21	c.2299delG	p.Glu767SerfsTer21	nonsense	pathogenic	1-216247095-CA-A	1-216420436-TC-T	22.7	0.000757	31836858	USH2A:p.Trp3479GlufsTer35	c.10435_10436delTG	p.Trp3479GlufsTer35	nonsense	likely_pathogenic	1-215782886-CCA-C	1-215956228-CCA-C	33	0
21893	AR	USH2A	USH2A:p.Cys759Phe	c.2276G>T	p.Cys759Phe	missense	likely_pathogenic;pathogenic	1-216247118-C-A	1-216420460-C-A	25.4	0.000969	24033266;10909849;25326637;23591405;21151602;17085681;18273898;25649381;17405132;24944099;19683999;15325563;16098008;12525556;21738395;22004887;18641288;14970843;20301515;12112664;25823529;10775;10775529;12427073;25375654;29912909;32050993	USH2A:p.Arg2157LysfsTer13	c.6470delG	p.Arg2157LysfsTer13	nonsense	pathogenic	1-216000417-TC-T	1-216173759-TC-T	32	0
23670	AR	USH2A	USH2A:p.Cys759Phe	c.2276G>T	p.Cys759Phe	missense	likely_pathogenic;pathogenic	1-216247118-C-A	1-216420460-C-A	25.4	0.000969	24033266;10909849;25326637;23591405;21151602;17085681;18273898;25649381;17405132;24944099;19683999;15325563;16098008;12525556;21738395;22004887;18641288;14970843;20301515;12112664;25823529;10775;10775529;12427073;25375654;29912909;32050993	USH2A:p.Cys3323Gly	c.9967T>G	p.Cys3323Gly	missense	uncertain_significance	1-215790274-A-C	1-215963616-A-C	31	1.6e-05
17780	AR	USH2A	USH2A:p.Cys419Phe	c.1256G>T	p.Cys419Phe	missense	uncertain_significance;pathogenic	1-216324240-C-A	1-216497582-C-A	25.5	4e-05	25741868;24033266;24265693;22334370;25649381;10729113;15241801;15325563;15015129	USH2A:p.Glu767SerfsTer21	c.2299delG	p.Glu767SerfsTer21	nonsense	pathogenic	1-216247095-CA-A	1-216420436-TC-T	22.7	0.000757	31836858
23336	AR	USH2A	USH2A:p.Cys419Tyr	c.1256G>A	p.Cys419Tyr	missense	likely_pathogenic;pathogenic	1-216324240-C-T	1-216497582-C-T	25.3	0		USH2A:p.Gly4340Arg	c.13018G>C	p.Gly4340Arg	missense	likely_pathogenic	1-215674893-C-T	1-215848235-C-G	24.5	0
3849	AR	USH2A	USH2A:p.Asn346Asp	c.1036A>G	p.Asn346Asp	missense	likely_pathogenic;pathogenic	1-216325412-T-C	1-216498754-T-C	27.7	0		USH2A:p.Arg2509GlyfsTer19	c.7524delT	p.Arg2509GlyfsTer19	nonsense	pathogenic	1-215900144-GA-G	1-216073486-GA-G	26.6	3.99e-06	27460420
21377	AR	USH2A	USH2A:p.Arg317=	c.949C>A	p.Arg317=	synonymous	likely_pathogenic	1-216325499-G-T	1-216498841-G-T	9.877	2.79e-05	27460420	USH2A:p.Glu767SerfsTer21	c.2299delG	p.Glu767SerfsTer21	nonsense	pathogenic	1-216247095-CA-A	1-216420436-TC-T	22.7	0.000757	31836858
21377	AR	USH2A	USH2A:p.Arg317=	c.949C>A	p.Arg317=	synonymous	likely_pathogenic	1-216325499-G-T	1-216498841-G-T	9.877	2.79e-05	27460420	same variant
20784	AR	USH2A	USH2A:p.His308GlnfsTer16	c.920_923dupGCCA	p.His308GlnfsTer16	nonsense	likely_pathogenic	1-216325525-G-GTGGC	1-216498867-G-GTGGC	32	5.59e-05	26806561	USH2A:p.Ser1173Ter	c.3518C>A	p.Ser1173Ter	nonsense	pathogenic	1-216199920-G-T	1-216373262-G-T	36	0
22767	AR	NPHP4	NPHP4:p.Asp120HisfsTer53	c.357_372del16	p.Asp120HisfsTer53	nonsense	likely_pathogenic	1-5969166-TCTGGAGGCTCCCATCC-T	1-6029226-TCTGGAGGCTCCCATCC-T	26.8	0		same variant
20733	AR	RPE65	RPE65:p.Gly484Asp	c.1451G>A	p.Gly484Asp	missense	pathogenic	1-68429927-C-T	1-68895610-C-T	28.9	8.05e-06	20811047	same variant
23140	AR	RPE65	RPE65:p.Tyr466Ter	c.1398C>G	p.Tyr466Ter	nonsense	pathogenic	1-68431117-G-T	1-68896800-G-T	37	0		RPE65:p.Ser488Arg	c.1464T>A	p.(Ser488Arg)	missense	likely_pathogenic	1-68429916-T-G	1-68895599-T-G	28.3	0
23065	AR	RPE65	RPE65:p.Cys448SerfsTer4	c.1341_1342dupCT	p.Cys448SerfsTer4	nonsense	likely_pathogenic	1-68431173-A-AAG	1-68896856-A-AAG	33	0
21754	AR	RPE65	RPE65:p.Cys330Tyr	c.989G>A	p.Cys330Tyr	missense	likely_pathogenic	1-68438951-C-T	1-68904634-C-T	26	3.98e-06		RPE65:p.Glu418del	c.1443_1445delAGA	p.Glu418del	inframe deletion	likely_pathogenic	1-68431069-ATCT-A	1-68896752-ATCT-A	19.9	3.99e-06	27628848
17392	AR	RPE65	RPE65:p.Tyr318Asn	c.952T>A	p.Tyr318Asn	missense	likely_pathogenic	1-68438988-A-T	1-68904671-A-T	29.2	7.96e-06		RPE65:p.Met285TrpfsTer40	c.852delC	p.Met285TrpfsTer40	nonsense	likely_pathogenic	1-68439196-TG-T	1-68904879-TG-T	26.6	0
23116	AR	RPE65	RPE65:p.Val287Phe	c.859G>T	p.Val287Phe	missense	pathogenic	1-68439081-C-A	1-68904764-C-A	32	0	28418496
20687	AR	RPE65	RPE65:	c.11+5G>A		splice	likely_pathogenic	1-68915573-C-T	1-69381256-C-T	22.5	7.56e-05	25257057	RPE65:p.Pro25Leu	c.74C>T	p.Pro25Leu	missense	likely_pathogenic	1-68448644-G-A	1-68914327-G-A	26.1	1.59e-05
19022	AR	ABCA4	ABCA4:p.Gln2220Ter	c.6658C>T	p.Gln2220Ter	nonsense	pathogenic	1-93997932-G-A	1-94463488-G-A	55	5.17e-05	28118664;25525159;22968130;10958761;23134348;31934596	ABCA4:p.Gln2220Ter	c.6658C>T	p.Gln2220Ter	nonsense	pathogenic	1-93997932-G-A	1-94463488-G-A	55	5.17e-05	28118664;25525159;22968130;10958761;23134348;31934596
23464	AR	ABCA4	ABCA4:p.Arg2139Gln	c.6416G>A	p.Arg2139Gln	missense	uncertain_significance	1-94000899-C-T	1-94466455-C-T	31	0.000175		ABCA4:p.Arg2139Gln	c.6416G>A	p.Arg2139Gln	missense	uncertain_significance	1-94000899-C-T	1-94466455-C-T	31	0.000175
21385	AR	ABCA4	ABCA4:p.Arg2040Ter	c.6118C>T	p.Arg2040Ter	nonsense	likely_pathogenic;pathogenic	1-94005470-G-A	1-94471026-G-A	50	1.19e-05		ABCA4:p.Cys1490Tyr	c.4496G>A	p.Cys1490Tyr	missense	pathogenic	1-94029515-C-T	1-94495071-C-T	26.2	6.26e-05	28118664;11017087;9973280;16103129;25082885;25097241;23695285;24713488;26872967;23982839;25472526
15076	AR	ABCA4	ABCA4:p.Gly1961Glu	c.5882G>A	p.Gly1961Glu	missense	likely_pathogenic;pathogenic;risk_factor	1-94008251-C-T	1-94473807-C-T	26.5	0.004697	25741868;30409984;24033266;23757202;22025579;24675670;21045241;25326637;28118664;21609220;23713713;27239555;9295268;25087612;11017087;9054934;9973280;16103129;18285826;19074458;19217903;20696155;22264887;22312191;22427542;22661473;23769331;24265693;25082885;25097241;25640233;25712131;25921964;26527198;26593885;27535533;23982839;28130426;31635417;28851476;31934596	ABCA4:	c.5461-10T>C		splice	likely_pathogenic	1-94011395-A-G	1-94476951-A-G	16.84	0.000227	29925512
20233	AR	ABCA4	ABCA4:p.Gly1961Glu	c.5882G>A	p.Gly1961Glu	missense	likely_pathogenic;pathogenic;risk_factor	1-94008251-C-T	1-94473807-C-T	26.5	0.004697	25741868;30409984;24033266;23757202;22025579;24675670;21045241;25326637;28118664;21609220;23713713;27239555;9295268;25087612;11017087;9054934;9973280;16103129;18285826;19074458;19217903;20696155;22264887;22312191;22427542;22661473;23769331;24265693;25082885;25097241;25640233;25712131;25921964;26527198;26593885;27535533;23982839;28130426;31635417;28851476;31934596	ABCA4:	c.5018+5G>A		splice	uncertain_significance	1-94021235-C-T	1-94486791-C-T	24.8	6.98e-06
23680	AR	ABCA4	ABCA4:p.Arg1898His	c.5693G>A	p.Arg1898His	missense	uncertain_significance;likely_pathogenic;pathogenic	1-94010821-C-T	1-94476377-C-T	21.2	0.001556	28118664;9295268;23953153;25087612;11017087;15579991;22449572	ABCA4:p.Gly1961Glu	c.5882G>A	p.Gly1961Glu	missense	likely_pathogenic;pathogenic;risk_factor	1-94008251-C-T	1-94473807-C-T	26.5	0.004697	25741868;30409984;24033266;23757202;22025579;24675670;21045241;25326637;28118664;21609220;23713713;27239555;9295268;25087612;11017087;9054934;9973280;16103129;18285826;19074458;19217903;20696155;22264887;22312191;22427542;22661473;23769331;24265693;25082885;25097241;25640233;25712131;25921964;26527198;26593885;27535533;23982839;28130426;31635417;28851476;31934596
23406	AR	ABCA4	ABCA4:p.Arg1640Gln	c.4919G>A	p.Arg1640Gln	missense	pathogenic	1-94021339-C-T	1-94486895-C-T	27.2	3.18e-05	28118664;19074458;23755871;11527935;10711710;26103963	ABCA4:p.Gln1412Ter	c.4234C>T	p.Gln1412Ter	nonsense	pathogenic	1-94031015-G-A	1-94496571-G-A	45	3.98e-06	28118664;25525159;25640233;24713488;10090887;23982839;26103963;25283059
22752	AR	ABCA4	ABCA4:p.Arg1161Cys	c.3481C>T	p.Arg1161Cys	missense	uncertain_significance	1-94041250-G-A	1-94506806-G-A	31	2.78e-05		ABCA4:p.Gln2220Ter	c.6658C>T	p.Gln2220Ter	nonsense	pathogenic	1-93997932-G-A	1-94463488-G-A	55	5.17e-05	28118664;25525159;22968130;10958761;23134348;31934596
3514	AR	ABCA4	ABCA4:p.Ala1038Val	c.3113C>T	p.Ala1038Val	missense	likely_pathogenic;pathogenic	1-94043413-G-A	1-94508969-G-A	21.8	0.001679	28118664;10958763;25087612;11017087;15579991;9054934;9973280;16103129;19074458;19217903;22312191;24265693;25712131;12796258;10958761;9466990;24509150	ABCA4:p.Leu541Pro	c.1622T>C	p.Leu541Pro	missense	uncertain_significance;likely_pathogenic;pathogenic	1-94063250-A-G	1-94528806-A-G	28	0.000147	28118664;10958763;11017087;16103129;19074458;19217903;24265693;25712131;24713488;9781034;12796258;10958761;24509150
19654	AR	ABCA4	ABCA4:p.Glu1022Lys	c.3064G>A	p.Glu1022Lys	nonsense	likely_pathogenic;pathogenic	1-94043462-C-T	1-94509018-C-T	27.2	7.96e-06	28118664;23982839;11702214	ABCA4:p.Glu1022Lys	c.3064G>A	p.Glu1022Lys	nonsense	likely_pathogenic;pathogenic	1-94043462-C-T	1-94509018-C-T	27.2	7.96e-06	28118664;23982839;11702214
4493	AR	ABCA4	ABCA4:p.Leu541Pro	c.1622T>C	p.Leu541Pro	missense	uncertain_significance;likely_pathogenic;pathogenic	1-94063250-A-G	1-94528806-A-G	28	0.000147	28118664;10958763;11017087;16103129;19074458;19217903;24265693;25712131;24713488;9781034;12796258;10958761;24509150	ABCA4:p.Ala1038Val	c.3113C>T	p.Ala1038Val	missense	likely_pathogenic;pathogenic	1-94043413-G-A	1-94508969-G-A	21.8	0.001679	28118664;10958763;25087612;11017087;15579991;9054934;9973280;16103129;19074458;19217903;22312191;24265693;25712131;12796258;10958761;9466990;24509150
21766	AR	ABCA4	ABCA4:p.Gln234ProfsTer5	c.700_706delTCTTTAC	p.Gln234ProfsTer5	nonsense	likely_pathogenic	1-94098856-GTGCCCTG-G	1-94564412-GTGCCCTG-G	32	0		same variant
23442	AR	ABCA4	ABCA4:pArg212Cys	c.634C>T	pArg212Cys	missense	likely_pathogenic;pathogenic	1-94098928-G-A	1-94564484-G-A	27	0.000112	9781034;10711710;9503029;11385708;16546111	ABCA4:p.Gy1961Glu	c.5882G>A	p.Gy1961Glu	missense	likely_pathogenic;pathogenic;risk_factor	1-94008251-C-T	1-94473807-C-T	26.5	0.004697	25741868;30409984;24033266;23757202;22025579;24675670;21045241;25326637;28118664;21609220;23713713;27239555;9295268;25087612;11017087;9054934;9973280;16103129;18285826;19074458;19217903;20696155;22264887;22312191;22427542;22661473;23769331;24265693;25082885;25097241;25640233;25712131;25921964;26527198;26593885;27535533;23982839;28130426;31635417;28851476;31934596
23757	AR	NMNAT1	NMNAT1:p.Val9Met	c.25G>A	p.Val9Met	missense	pathogenic	1-9972098-G-A	1-10032156-G-A	23.9	0	22842227	NMNAT1:p.Val9Met	c.25G>A	p.Val9Met	missense	pathogenic	1-9972098-G-A	1-10032156-G-A	23.9	0	22842227
21133	AR	NMNAT1	NMNAT1:p.Val9Met	c.25G>A	p.Val9Met	missense	pathogenic	1-9972098-G-A	1-10032156-G-A	23.9	0	22842227	NMNAT1:p.Val9Met	c.25G>A	p.Val9Met	missense	pathogenic	1-9972098-G-A	1-10032156-G-A	23.9	0	22842227
5092	AR	NMNAT1	NMNAT1:p.Asn12Ser	c.53A>G	p.Asn12Ser	missense	likely_pathogenic	1-9972126-A-G	1-10032184-A-G	23.8	1.59e-05		NMNAT1:p.Glu257Lys	c.769G>A	p.Glu257Lys	missense	likely_pathogenic	1-9982630-G-A	1-10042688-G-A	22.4	0.000702	32581362
22005	AR	NMNAT1	NMNAT1:p.Gly52Asp	c.155G>A	p.Gly52Asp	missense	likely_pathogenic	1-9975631-G-A	1-10035689-G-A	24.6	3.98e-06		NMNAT1:p.Gly52Asp	c.155G>A	p.Gly52Asp	missense	likely_pathogenic	1-9975631-G-A	1-10035689-G-A	24.6	3.98e-06
16831	AR	NMNAT1	NMNAT1:p.Arg122GlyfsTer20	c.364delA	p.Arg122GlyfsTer20	nonsense	pathogenic	1-9981092-GA-G	1-10041150-GA-G	22.7	3.98e-06	22842229	NMNAT1:p.Val212Met	c.634G>A	p.Val212Met	missense	likely_pathogenic	1-9982495-G-A	1-10042553-G-A	21.7	5.17e-05
23195	AR	NMNAT1	NMNAT1:p.Val212Met	c.634G>A	p.Val212Met	missense	uncertain_significance	1-9982495-G-A	1-10042553-G-A	21.7	5.17e-05	28453600
20394	AR	PCDH15	PCDH15:	c.3516+2T>C		splice	pathogenic	10-53903241-A-G	10-55663001-A-G	33	3.99e-06		PCDH15:p.Tyr607Ter	c.1821T>G	p.Tyr607Ter	nonsense	pathogenic	10-54132986-A-T	10-55892746-A-T	36	0
21739	AR	PCDH15	PCDH15:p.Ser880Leu	c.2639C>T	p.(Ser880Leu)	missense	likely_pathogenic	10-54020319-G-A	10-55780079-G-A	22.2	4.38e-05		PCDH15:	Ex2 deletion
20130	AR	PCDH15	PCDH15:p.Ala50LeufsTer17	c.147delT	p.Ala50LeufsTer17	nonsense	likely_pathogenic	10-54527836-CA-C	10-56287596-CA-C	23.5	0		PCDH15:p.Gln623Ter	c.1867C>T	p.Gln623Ter	nonsense	uncertain_significance;likely_pathogenic	10-54132925-G-A	10-55892685-G-A	26.8	0
21456	AR	CDH23	CDH23:p.Glu471Lys	c.1411G>A	p.Glu471Lys	missense	uncertain_significance	10-71646579-G-A	10-73406336-G-A	29.6	1.6e-05		CDH23:p.Thr1587CysfsTer4	c.4759_4766del8	p.Thr1587CysfsTer4	nonsense	pathogenic	10-71741831-CGCCACACG-C	10-73501588-CGCCACACG-C	32	2.06e-05	27743452
21683	AR	CDH23	CDH23:p.Pro1416Ser	c.4246C>T	p.Pro1416Ser	missense	uncertain_significance	10-71738534-C-T	10-73498291-C-T	25.7	0		same variant
21894	AR	CDH23	CDH23:p.Arg1746Gln	c.5237G>A	p.(Arg1746Gln)	missense	pathogenic	10-71779316-G-A	10-73539073-G-A	23.2	6.82e-05	24033266;25472526;12075507;11138009;18273900;21940737	CDH23:	c.9278+2T>G		splice	pathogenic	10-71811592-T-G	10-73571349-T-G	35	0
24423	AR	CDH23	CDH23:p.Arg2608His	c.7823G>A	p.Arg2608His	missense	uncertain_significance	10-71803371-G-A	10-73563128-G-A	33	0.000667	24033266;16963483;19683999;12075507;21174530	CDH23:p.Leu3041Pro	c.9122T>C	p.Leu3041Pro	missense	uncertain_significance;likely_pathogenic	10-71811359-T-C	10-73571116-T-C	32	0
23812	AR	CDHR1	CDHR1:p.Ile841SerfsTer119	c.2522_2528del7	p.Ile841SerfsTer119	nonsense	likely_pathogenic	10-84214556-ACTCTGAT-A	10-85974312-ACTCTGAT-A	33	3.31e-05	30718709	same variant
23489	AR	PDE6C	PDE6C:p.Arg104Gln	c.311G>A	p.(Arg104Gln)	missense	likely_pathogenic	10-93613036-G-A	10-95372793-G-A	31	1.6e-05		PDE6C:	c.864+1G>A		nonsense	pathogenic	10-93622073-G-A	10-95381830-G-A	33	0
23440	AR	PDE6C	PDE6C:p.Glu109Val	c.326A>T	p.Glu109Val	missense	likely_pathogenic	10-93613051-A-T	10-95372808-A-T	29.2	6.98e-06		PDE6C:p.Leu298His	c.893T>A	p.Leu298His	missense	uncertain_significance;likely_pathogenic	10-93625603-T-A	10-95385360-T-A	29.2	0
4086	AR	USH1C	USH1C:p.Arg196Ter	c.586C>T	p.Arg196Ter	nonsense	pathogenic	11-17526435-G-A	11-17547982-G-A	36	7.98e-06		USH1C:(p.Leu312ArgfsTer61)	c.912_934dup23	(p.Leu312ArgfsTer61)	nonsense	likely_pathogenic	11-17522868-A-AGCTCACGCTGCCGCGCCTCTGCC	11-17544415-A-AGCTCACGCTGCCGCGCCTCTGCC	24.6	0
20540	AD	BEST1	BEST1:p.Asp228Asn	c.682G>A	p.(Asp228Asn)	missense	pathogenic	11-61957432-G-A	11-61724904-G-A	31	3.98e-06	19853238;22234150
20540	AD	BEST1	BEST1:p.Asp228Asn	c.682G>A	p.(Asp228Asn)	missense	pathogenic	11-61957432-G-A	11-61724904-G-A	31	3.98e-06	19853238;22234150
23738	AR	BEST1	BEST1:p.Ala243Glu	c.728C>A	p.Ala243Glu	missense	likely_pathogenic	11-61958159-C-A	11-61725631-C-A	27	0		BEST1:p.Ala243Glu	c.728C>A	p.Ala243Glu	missense	likely_pathogenic	11-61958159-C-A	11-61725631-C-A	27	0
22087	AR	BBS1	BBS1:p.Arg160Gln	c.479G>A	p.Arg160Gln	missense	pathogenic	11-66515586-G-A	11-66283057-G-A	34	2.78e-05	26666451	BBS1:p.Arg160Gln	c.479G>A	p.Arg160Gln	missense	pathogenic	11-66515586-G-A	11-66283057-G-A	34	2.78e-05	26666451
19521	AR	BBS1	BBS1:p.Met390Arg	c.1169T>G	p.Met390Arg	missense	likely_pathogenic;pathogenic	11-66526181-T-G	11-66293652-T-G	26.3	0.001512	25741868;23757202;26872967;15314642;12677556;25544989;20498079;21157496;21642631;23847139;12118255;12524598;18032602;22581970;22940089
22736	AR	LRP5	LRP5:p.Glu136Lys	c.4099G>A	p.Glu136Lys	missense	uncertain_significance	11-68348118-G-A	11-68115586-G-A	17	3.98e-06		LRP5:p.Ile440Thr	c.1319T>C	p.Ile440Thr	missense	uncertain_significance;likely_pathogenic	11-68386619-T-C	11-68154087-T-C	26.8	0
14078	AR	LRP5	LRP5:p.Arg578Gln	c.1733G>A	p.Arg578Gln	missense	likely_pathogenic	11-68403631-G-A	11-68171099-G-A	26.6	0		LRP5:p.Ser1485_Ser1488del	c.4454_4465del	p.Ser1485_Ser1488del	inframe deletion	uncertain_significance	11-68439870-CCTCGTCCAGCAG-C	11-68207338-CCTCGTCCAGCAG-C	21.5	5.12e-05
15127		LRP5	LRP5:p.Val600SerfsTer35	c.1797delC	p.(Val600SerfsTer35)	nonsense	likely_pathogenic	11-68403694-TC-T	11-68171162-TC-T	21.6	0
22207	AD	LRP5	LRP5:p.Ala622Pro	c.1864G>C	p.Ala622Pro	missense	uncertain_significance;likely_pathogenic	11-68406586-G-C	11-68174054-G-C	20.5	3.98e-06
18952	AR	MYO7A	MYO7A:	c.147_148delTC		nonsense	likely_pathogenic	11-77147811-CTC-C	11-76858857-CTC-C	29.9	0		MYO7A:p.Pro50AlafsTer89	c.147_148delTC	p.Pro50AlafsTer89	nonsense	likely_pathogenic	11-77147811-CTC-C	11-76858857-CTC-C	29.9	0
21087	AR	MYO7A	MYO7A:p.His133Asn	c.397C>A	p.His133Asn	missense	likely_pathogenic	11-77156018-C-A	11-76867064-C-A	25.8	4.82e-05	24033266;20052763;16679490;21436283	MYO7A:Lys1255ArgfsTer8	c.3764delA	Lys1255ArgfsTer8	nonsense	pathogenic	11-77190708-CA-C	11-76901753-CA-C	33	2.09e-05	21436283
21983	AR	MYO7A	MYO7A:p.Ser179TrpfsTer7	c.535_536delAG	p.Ser179TrpfsTer7	nonsense	likely_pathogenic	11-77156723-CAG-C	11-76867769-CAG-C	32	0		same variant
19738	AR	MYO7A	MYO7A:p.Ala1005Val	c.3014C>T	p.Ala1005Val	missense	uncertain_significance	11-77182060-C-T	11-76893106-C-T	24.2	5.63e-05		MYO7A:p.Ala1005Val	c.3014C>T	p.Ala1005Val	missense	uncertain_significance	11-77182060-C-T	11-76893106-C-T	24.2	5.63e-05
23254	AR	MYO7A	MYO7A:p.Glu1170Lys	c.3508G>A	p.Glu1170Lys	missense	likely_pathogenic;pathogenic	11-77189348-G-A	11-76900393-G-A	33	2.01e-05	12112664;10425080;16652077;18181211	MYO7A:p.Glu1170Lys	c.3508G>A	p.Glu1170Lys	missense	likely_pathogenic;pathogenic	11-77189348-G-A	11-76900393-G-A	33	2.01e-05	12112664;10425080;16652077;18181211
21958	AR	MYO7A	MYO7A:p.Asp1613ValfsTer32	c.4838delA	p.Asp1613ValfsTer32	nonsense	pathogenic	11-77199804-AT-T	11-76910849-AT-T	31	8.28e-06	22135276	same variant
2572	AR	MYO7A	MYO7A:p.Asp1613ValfsTer32	c.6572delA	p.Asp2191ValfsTer4	nonsense	likely_pathogenic	11-77214620-AT-T	11-76925665-AT-T	33	0		MYO7A:p.Asp2191ValfsTer4	c.6572delA	p.Asp2191ValfsTer4	nonsense	likely_pathogenic	11-77214619-GA-G	11-76925664-GA-G	35	0
22253	AR	RDH5	RDH5:p.Ser201Phe	c.602C>T	p.Ser201Phe	missense	uncertain_significance;likely_pathogenic	12-55724481-C-T	12-56118265-C-T	27.7	7.96e-06		RDH5:p.Ser201Phe	c.602C>T	p.Ser201Phe	missense	uncertain_significance;likely_pathogenic	12-55724481-C-T	12-56118265-C-T	27.7	7.96e-06
17243	AR	CEP290	CEP290:p.Cys998Ter	c.2991+1655A>G	p.Cys998Ter	nonsense	pathogenic	12-88096997-A-T	12-88490774-A-T	37	0		CEP290:p.Leu388Ter	c.1163T>A	p.Leu388Ter	nonsense	pathogenic	12-88125272-A-T	12-88519049-A-T	38	0
15435	AR	CEP290	CEP290:	c.2991+1655A>G		splice	likely_pathogenic	12-88101183-T-C	12-88494960-T-C	5.558	0.000279	30576320	CEP290:	c.4438-3delC		splice	uncertain_significance	12-88084854-TG-T	12-88478631-TG-T	23.1	2.59e-05
23441	AR	CEP290	CEP290:p.Leu32PhefsTer7	c.96_97delAG	p.Leu32PhefsTer7	nonsense	likely_pathogenic	12-88128957-CTA-A	12-88522734-CTA-A	32	0		CEP290:p.Asn290LysfsTer6	c.6869delA	p.Asn290LysfsTer6	nonsense	uncertain_significance	12-88055666-AT-A	12-88449443-AT-A	32	0.000216	17409309
24225	AR	CEP290	CEP290:p.Lys90AsnfsTer6	c.270_274delAGTAA	p.Lys90AsnfsTer6	nonsense	likely_pathogenic	12-88139168-TTACT-T	12-88532945-TTACT-T	32	3.49e-05		CEP290:	c.2991+1655A>G		splice	likely_pathogenic	12-88101183-T-C	12-88494960-T-C	5.558	0.000279	30576320
22760	AD	NRL	NRL:p.Ser50Leu	c.149C>T	p.Ser50Leu	missense	likely_pathogenic	14-24082700-G-A	14-24551909-G-A	32	0	21981118
23927	AR	RDH12	RDH12:P.Ala109Pro	c.325G>c	P.(Ala109Pro)	missense	uncertain_significance;likely_pathogenic	14-67725236-G-C	14-68191953-G-C	31	0		RDH12:p.Tyr226Cys	c.677A>G	p.Tyr226Cys	missense	likely_pathogenic;pathogenic	14-67729209-A-G	14-68195926-A-G	28.6	0	15258582;15322982
17976	AR	RDH12	RDH12:p.Cys201Arg	c.601T>C	p.Cys201Arg	missense	uncertain_significance;likely_pathogenic	14-67727133-T-C	14-68193850-T-C	23.7	0
17849	AR	RDH12	RDH12:p.Asn207Asp	c.619A>G	p.Asn207Asp	missense	likely_pathogenic	14-67727151-A-G	14-68193868-A-G	25.9	7.96e-06
21021	AD	RDH12	RDH12:p.Val255SerfsTer23	c.763delG	p.Val255SerfsTer23	nonsense	likely_pathogenic	14-67729295-GT-T	14-68196012-GT-T	25.8	0
23744	AR	SPATA7	SPATA7:p.Arg85Ter	c.253C>T	p.Arg85Ter	nonsense	likely_pathogenic;pathogenic	14-88416725-C-T	14-88883069-C-T	37	7.19e-05	21310915	same variant
21455	AR	TRPM1	TRPM1:p.Glu883Gly	c.2648A>G	p.Glu883Gly	missense	uncertain_significance;likely_pathogenic	15-31032927-T-C	15-31325130-T-C	33	0.000866		same variant
22052	AR	NR2E3	NR2E3:	c.119-2A>C		splice	pathogenic	15-71811481-A-C	15-72103821-A-C	23.9	0.000526	30718709	same variant
23064	AR	NR2E3	NR2E3:p.Arg104Trp	c.310C>T	p.Arg104Trp	missense	pathogenic	15-71811830-C-T	15-72104170-C-T	26.5	1.96e-05		same variant
24703	AR	NR2E3	NR2E3:p.Arg104Trp	c.310C>T	p.Arg104Trp	missense	pathogenic	15-71811830-C-T	15-72104170-C-T	26.5	1.96e-05		same variant
24736	AR	BBS4	BBS4:p.Glu4Ter	c.10G>T	p.Glu4Ter	nonsense	pathogenic	15-72686237-G-T	15-72978578-G-T	37	0		same variant
21476	AR	RLBP1	RLBP1:p.Arg234Gln	c.701G>A	p.Arg234Gln	missense	uncertain_significance;likely_pathogenic	15-89210793-C-T	15-89754024-C-T	31	1.88e-05		RLBP1:p.Arg234Gln	c.701G>A	p.Arg234Gln	missense		15-89210793-C-T	15-89754024-C-T	31	1.88e-05
4303	AR	IFT140	IFT140:p.Cys333Tyr	c.998G>A	p.Cys333Tyr	missense	likely_pathogenic;pathogenic	16-1587209-C-T	16-1637210-C-T	24.8	1.99e-05		IFT140:p.Cys333Tyr	c.998G>A	p.Cys333Tyr	missense	likely_pathogenic;pathogenic	16-1587209-C-T	16-1637210-C-T	24.8	1.99e-05
4303	AR	IFT140	IFT140:p.Cys333Tyr	c.998G>A	p.Cys333Tyr	missense	likely_pathogenic;pathogenic	16-1587209-C-T	16-1637210-C-T	24.8	1.99e-05		IFT140:p.Cys333Tyr	c.998G>A	p.Cys333Tyr	missense	likely_pathogenic;pathogenic	16-1587209-C-T	16-1637210-C-T	24.8	1.99e-05
20310	AR	CNGB1	CNGB1:p.Asn986Ile	c.2957A>T	p.Asn986Ile	missense	uncertain_significance;pathogenic	16-57901371-T-A	16-57935275-T-A	25.3	0.001142	23105016;28838317;21147909;23977260;24015210	CNGB1:p.Leu849AlafsTer3	c.2544dupG	p.Leu849AlafsTer3	nonsense	pathogenic	16-57938729-C-CC	16-57972633-C-CC	0.321	3.21e-05	28056120
23150	AR	CNGB1	CNGB1:p.Pro650Leu	c.1949C>T	p.Pro650Leu	missense	uncertain_significance;likely_pathogenic	16-57919107-G-A	16-57953011-G-A	24.8	2e-05		CNGB1:p.Pro650Leu	c.1949C>T	p.Pro650Leu	missense		16-57919107-G-A	16-57953011-G-A	24.8	2e-05
17300	AR	CNGB1	CNGB1:p.Leu849AlafsTer3	c.2544dupG	p.Leu849AlafsTer3	nonsense	pathogenic	16-57938729-C-CC	16-57972633-C-CC	0.321	3.21e-05	28056120
3683	AD	PRPF8	PRPF8:p.Glu2324GlyfsTer61	c.6970dupG	p.Glu2324GlyfsTer61	nonsense	pathogenic	17-1650839-T-TC	17-1554133-T-TC	34	0
23684	AD	PRPF8	PRPF8:p.Arg1935His	c.5804G>A	p.Arg1935His	missense	likely_pathogenic;pathogenic	17-1655533-C-T	17-1558827-C-T	28.6	0
18311	AR	GPR179	GPR179:p.Asp117Tyr	c.349G>T	p.Asp117Tyr	missense	uncertain_significance;likely_pathogenic	17-38343441-C-A	17-36499324-C-A	24.9	0		GPR179:p.Asp117Tyr	c.349G>T	p.Asp117Tyr	missense		17-38343441-C-A	17-36499324-C-A	24.9	0
24284		GUCY2D	GUCY2D:p.Phe565Ser	c.1694T>C	p.(Phe565Ser)	missense	pathogenic	17-8009531-T-C	17-7912849-T-C	28.7	3.98e-06	8944027;9888789;29061346;16505055
21595	AD	GUCY2D	GUCY2D:p.Arg838Cys	c.2512C>T	p.Arg838Cys	missense	pathogenic	17-8014700-C-T	17-7918018-C-T	26.7	3.98e-06	26957898;26103963;9097965;9618177;9683616;10647719;8554074;12552567;30588428;10951519
4994	AD	GUCY2D	GUCY2D:p.Arg838His	c.2513G>A	p.Arg838His	missense	uncertain_significance;pathogenic	17-8014701-G-A	17-7918019-G-A	33	0	12552567;10676808
21332	AD	GUCY2D	GUCY2D:p.Arg838His	c.2513G>A	p.Arg838His	missense	uncertain_significance;pathogenic	17-8014701-G-A	17-7918019-G-A	33	0	12552567;10676808
15512	AD	GUCY2D	GUCY2D:p.Arg838His	c.2513G>A	p.Arg838His	missense	uncertain_significance;pathogenic	17-8014701-G-A	17-7918019-G-A	33	0	12552567;10676808
20661	AD	GUCY2D	GUCY2D:p.Val902Met	c.2704G>A	p.Val902Met	missense	likely_pathogenic	17-8014986-G-A	17-7918304-G-A	31	0
21853	AD	GUCY2D	GUCY2D:p.Val933Ala	c.2798T>C	p.Val933Ala	missense	uncertain_significance	17-8015356-T-C	17-7918674-T-C	31	0
24529	AR	GUCY2D	GUCY2D:	c.3044-2A>G		splice	pathogenic	17-8015925-A-G	17-7919243-A-G	34	0		same variant
22925	AD	CRX	CRX:p.Arg41Trp	c.121C>T	p.Arg41Trp	missense	pathogenic	19-47836263-C-T	19-48339520-C-T	25.3	7.96e-06	9427255
22138	AD	CRX	CRX:p.Gln175Ter	c.523C>T	p.Gln175Ter	nonsense	pathogenic	19-47839590-C-T	19-48342847-C-T	38	0
22658	AD	CRX	CRX:p.Phe296Cys	c.887T>G	p.Phe296Cys	missense	uncertain_significance	19-47839954-T-G	19-48343211-T-G	29.3	0
21373	AD	PRPF31	PRPF31:	c.238+2T>C		splice	pathogenic	19-54118635-T-C	19-54622015-T-C	32	0
23101	AD	PRPF31	PRPF31:p.Leu107Val	c.319C>G	p.Leu107Val	missense	uncertain_significance	19-54121940-C-G	19-54625319-C-G	21.2	0
5206	AD	PRPF31	RP11:p.Ser119Ter	c.356C>A	p.Ser119Ter	nonsense	pathogenic	19-54122530-C-A	19-54625909-C-A	40	0
22561	AD	PRPF31	PRPF31:p.Asn154ProfsTer124	c.459_460delGA	p.Asn154ProfsTer124	nonsense	pathogenic	19-54123491-AGA-A	19-54626870-AGA-A	33	0
23481	AD	PRPF31	PRPF31:	c.527+3A>G		splice	uncertain_significance	19-54123563-A-G	19-54626942-A-G	14.24	0	17325180
23421	AD	PRPF31	PRPF31:	c.527+3A>G		splice	uncertain_significance	19-54123563-A-G	19-54626942-A-G	14.24	0	17325180
23249	AD	PRPF31	PRPF31:	c.527+3A>G		splice	uncertain_significance	19-54123563-A-G	19-54626942-A-G	14.24	0	17325180
16140	AD	PRPF31	PRPF31:p.Gly253Arg	c.757G>A	p.Gly253Arg	missense	pathogenic	19-54124558-G-C	19-54627937-G-C	14.24	0
24555	AD	PRPF31	PRPF31:p.Ala303Asp	c.908C>A	p.Ala303Asp	missense	likely_pathogenic	19-54126580-C-A	19-54629955-C-A	25.7	0
24760	AD	PRPF31	PRPF31:	c.946-3C>G		splice	uncertain_significance	19-54128070-C-G	19-54631445-C-G	15.18	0
23149	AD	PRPF31	PRPF31:	c.1074-2A>G		splice	pathogenic	19-54128303-A-G	19-54631678-A-G	33	0
18469	AR	MERTK	MERTK:p.Ser88Leu	c.263C>T	p.Ser88Leu	missense	uncertain_significance	2-111929321-C-T	2-112686898-C-T	10.52	3.98e-05		MERTK:p.Ser88Leu	c.263C>T	p.Ser88Leu	missense		2-111929321-C-T	2-112686898-C-T	10.52	3.98e-05
21561	AR	MERTK	MERTK:p.Ser99Leu	c.263C>T	p.Ser99Leu	missense	uncertain_significance	2-111929354-C-T	2-112686931-C-T	23.5	0		MERTK:	deletion of exon 3 to 19			NA	NA		NA	NA	NA
18594	AR	CERLK	CERKL:p.Arg283Ter	c.847C>T	p.Arg283Ter	nonsense	pathogenic	2-181558617-G-A	2-182423344-G-A	26.4	0.000346	30718709	same variant
18631	AR	CERKL	CERKL:p.Arg106Cys	c.316C>T	p.Arg106Cys	missense	likely_pathogenic	2-181604002-G-A	2-182468729-G-A	29.8	5.2e-05		CERKL:p.Arg106Ser	c.316C>T	p.Arg106Ser	missense	likely_pathogenic	2-181604002-G-T	2-182468729-G-T	26.8	5.2e-05
23361	AR	CERKL	CERKL:p.Glu91Ter	c.271G>T	p.Glu91Ter	nonsense	pathogenic	2-181604047-C-A	2-182468774-C-A	40	4.01e-06		CERKL:p.Glu91Ter	c.271G>T	p.Glu91Ter	nonsense		2-181604047-C-A	2-182468774-C-A	40	4.01e-06
18485	AR	CERKL	CERKL:	c.238+2T>C		splice	pathogenic	2-181656767-A-G	2-182521494-A-G	32	0		CERKL:	Deletion of Exon 1			NA	NA		NA	NA	NA
23188	AR	SAG	SAG:	c.182-2A>G		splice	pathogenic	2-234229274-A-G	2-235137918-A-G	0.269	9.55e-05	22665972	SAG:	c.182-2A>G		splice	NA	2-233320628-A-G	2-234229274-A-G	33	0.000164	NA
22378	AR	C2ORF71	C2ORF71:p.Leu243Pro	c.728T>C	p.Leu243Pro	missense	uncertain_significance;pathogenic	2-29073534-A-G	2-29296400-A-G	25.6	0		C2ORF71:p.Leu777PhefsTer34	c.2327dupC	p.Leu777PhefsTer34	nonsense	NA	NA		NA	NA	NA
22086	AD	SNRNP200	SNRNP200:p.Ser1087Leu	c.3260C>T	p.Ser1087Leu	missense	likely_pathogenic;pathogenic	2-96287968-G-A	2-96953706-G-A	34	3.98e-06	16612614;19878916;24302620
20886	AD	SNRNP200	SNRNP200:p.Arg681His	c.2042G>A	p.Arg681His	missense	pathogenic	2-96293090-C-T	2-96958828-C-T	27.6	0	30360737
22120	AR	CNGA3	CNGA3:p.Asp162Val	c.485A>T	p.Asp162Val	missense	likely_pathogenic	2-98389693-A-T	2-99006156-A-T	23.4	9.54e-05	26493561	CNGA3:p.Asp162Val	c.485A>T	p.Asp162Val	missense		2-98389693-A-T	2-99006156-A-T	23.4	9.54e-05
21077	AR	CNGA3	CNGA3:p.Ala318Thr	c.952C>A	p.Ala318Thr	missense	likely_pathogenic	2-98396176-G-A	2-99012639-G-A	27	1.19e-05		CNGA3:p.Ala318Thr	c.952C>A	p.Ala318Thr	missense		2-98396176-G-A	2-99012639-G-A	27	1.19e-05
23079	AR	CNGA3	CNGA3:p.Arg439Trp	c.1315>T	p.Arg439Trp	missense	pathogenic	2-98396485-C-T	2-99012948-C-T	25.8	1.99e-05		CNGA3:p.Arg439Trp	c.1315>T	p.Arg439Trp	missense	pathogenic	2-98396485-C-T	2-99012948-C-T	25.8	1.99e-05
22311	AR	CNGA3	CNGA3:p.Val529Met	c.1585G>A	p.(Val529Met)	missense	pathogenic	2-98396755-G-A	2-99013218-G-A	27	6.77e-05	9662398;20549516	CNGA3:p.Arg603Trp	c.1807C>T	p.(Arg603Trp)	missense		2-98396977-C-T	2-99013440-C-T	23.5	2.79e-05
22708	AD	PRPF6	PRPF6:p.Arg172Trp	c.514C>T	p.Arg172Trp	missense	uncertain_significance	20-63994991-C-T	20-62626344-C-T	27.1	4.06e-06	25356976
23193	AR	IQCB1	IQCB1:p.Leu234ThrfsTer5	c.700_701delCT	p.Leu234ThrfsTer5	nonsense	likely_pathogenic	3-121799260-TAG-T	3-121518107-TAG-T	30	0		same variant
23006	AR	IQCB1	IQCB1:p.Phe142ProfsTer5	c.424_425delTT	p.(Phe142ProfsTer5)	nonsense	pathogenic	3-121808977-GAA-G	3-121527824-GAA-G	28.5	9.97e-05	28832562	IQCB1:p.His506GlnfsTer13	c.1518_1519delCA	p.(His506GlnfsTer13)		NA	NA		NA	NA	NA
19539	AD	RHO	RHO:p.Asn15Ser	c.44A>G	p.Asn15Ser	missense	pathogenic	3-129528777-A-G	3-129247620-A-G	26	0	8240107;8353500
21658	AD	RHO	RHO:p.Gly89Asp	c.266G>A	p.(Gly89Asp)	missense	likely_pathogenic;pathogenic	3-129528999-G-A	3-129247842-G-A	22.8	0	1862076
23422	AD	RHO	RHO:p.Cys110Arg	c.328T>C	p.Cys110Arg	missense	pathogenic	3-129529061-T-C	3-129247904-T-C	27.9	0
16493	AD	RHO	RHO:p.Pro170Arg	c.509C>G	p.(Pro170Arg)	missense	likely_pathogenic;pathogenic	3-129531023-C-G	3-129249866-C-G	23.8	0
1967/17972	AD	RHO	RHO:p.Tyr178Cys	c.533A>G	p.Tyr178Cys	nonsense	pathogenic	3-129532253-A-G	3-129251096-A-G	27.4	0	1862076;1783387;26155838
4637	AD	RHO	RHO:p.Glu181Lys	c.541G>A	p.Glu181Lys	missense	likely_pathogenic;pathogenic	3-129532261-G-A	3-129251104-G-A	26.1	0
22699	AD	RHO	RHO:p.Gly182Glu	c.545_546delinsAA	p.Gly182Glu	missense	likely_pathogenic	3-129532265-GC-AG	3-129251108-GC-AG	25.3	0
22154	AD	RHO	RHO:p.Gly224Ter	c.670_671delGGinsTA	p.Gly224Ter	nonsense	likely_pathogenic	3-129532390-GG-TA	3-129251233-GG-TA	41	0
21343	AD	RHO	RHO:p.Leu318_Thr319delinsPro	c.953_955delTCA	p.Leu318_Thr319delinsPro	inframe deletion	likely_pathogenic	3-129533623-CTCA-C	3-129252466-CTCA-C	21.4	0
21353	AD	RHO	RHO:p.Pro347Leu	c.1040C>T	p.Pro347Leu	missense	likely_pathogenic;pathogenic	3-129533711-C-T	3-129252554-C-T	26.1	0	20555336;8088850;11910130;2215617;1840561;26155838
24702	AR	CLRN1;USH3A	USH3A:p.Cys40Gly	c.118T>G	p.Cys40Gly	missense	likely_pathogenic	3-150972591-A-C	3-150690378-A-C	28.5	7.95e-05	23304067	USH3A:p.Ser50LeufsTer12	c.149_152delinsTGTCCAAT	p.Ser50LeufsTer12	nonsense	NA	NA		NA	NA	NA
21318	AR	GNAT1	GNAT1:p.Trp20_Ala24del	c.58_72del15	p.Trp20_Ala24del	inframe deletion	uncertain_significance	3-50191783-GAAAGAGGACGCTGAG-G	3-50229216-GAAAGAGGACGCTGAG-G	17.93	0		GNAT1:p.Trp20_Ala24del	c.58_72del15	p.Trp20_Ala24del	inframe deletion		NA		NA	NA
20515	AR	ARL6	ARL6:p.Trp176Cys	c.528G>T	p.Trp176Cys	missense	likely_pathogenic	3-97791819-G-T	3-97510663-G-T	32	0		ARL6:p.Trp176Cys	c.528G>T	p.Trp176Cys	missense	NA	3-97791819-G-T	3-97510663-G-T	32	0	NA
23287	AR	MFSD8	MFSD8:p.Met454Thr	c.1361T>C	p.Met454Thr	missense	uncertain_significance;likely_pathogenic;pathogenic	4-127920826-A-G	4-128841981-A-G	26.9	0.000108		MFSD8:p.Met454Thr	c.1361T>C	p.Met454Thr	missense	uncertain_significance;likely_pathogenic;pathogenic	4-127920826-A-G	4-128841981-A-G	26.9	0.000108
19042	AR	PROML1	PROML1:p.Tyr463Ter	c.1389T>A	p.Tyr463Ter	nonsense	pathogenic	4-16006603-A-T	4-16008226-A-T	31	4.15e-06		PROML1:p.Tyr463Ter	c.1389T>A	p.Tyr463Ter	nonsense	NA	NA		NA	NA	NA
19711	AD	PROML1	PROML1:p.Arg373Cys	c.1117C>T	p.Arg373Cys	missense	pathogenic	4-16013299-G-A	4-16014922-G-A	10.59	4.01e-06	30718709
21192	AD	PROML1	PROML1:p.Arg373Cys	c.1117C>T	p.Arg373Cys	missense	pathogenic	4-16013299-G-A	4-16014922-G-A	10.59	4.01e-06	30718709
21541	AR	PROML1	PROML1:p.Arg244Ter	c.730C>T	p.Arg244Ter	nonsense	pathogenic	4-16023380-G-A	4-16025003-G-A	34	1.67e-05	24154662	PROML1:p.393fs	c.1177_78delAT	p.393fs	nonsense	NA	NA		NA	NA	NA
22495	AR	CYP4V2	CYP4V2:	c.802-8_810delinsGC		nonsense	pathogenic	4-186201149-TCATACAGGTCATCGCT-GC	4-187122303-TCATACAGGTCATCGCT-GC	26.7	0	PubMed:31741654	CYP4V2:p.His331Pro	c.992A>C	p.His331Pro	missense	pathogenic	4-186205204-A-C	4-187126358-A-C	27.2	7.56e-05	29618732;22497028;15042513;15937078
22128	AR	CNGA1	CNGA1:p.Arg583Ter	c.1747C>T	p.Arg583Ter	nonsense	pathogenic	4-47936954-G-A	4-47938971-G-A	36	5.22e-05	PubMed:30337596	CNGA1:p.Ala384Pro	c.1150G>C	p.Ala384Pro	missense	NA	4-47937551-C-G	4-47939568-C-G	26.1	8.13e-06	NA
23202	AR	PDE6B	PDE6B:p.Cys270Ter	c.810C>A	p.Cys270Ter	nonsense	pathogenic	4-653950-C-A	4-647739-C-A	20.2	3.98e-06	23105016	PDE6B:p.His620GInfsTer23	c.1860delC	p.His620GInfsTer23	nonsense	NA	NA		NA	NA	NA
22386	AR	PDE6B	PDE6B:p.His557Tyr	c.1669C>T	p.His557Tyr	missense	pathogenic	4-662188-C-T	4-655977-C-T	24.2	2.98e-05	8394174;26155838;29472945	PDE6B:	c.1059+2_1059+3delTG		nonsense	NA	NA		NA	NA	NA
21700	AR	PDE6B	PDE6B:p.Gly562Asp	c.1685G>A	p.Gly562Asp	missense	uncertain_significance	4-662204-G-A	4-655993-G-A	26.7	1.02e-05		PDE6B:p.Phe247Ile	c.739T>A	p.Phe247Ile	missense	uncertain_significance	4-653879-T-A	4-647668-T-A	29.6	1.2e-05
19636	AR	PDE6B	PDE6B:p.Ala566Val	c.1697C>T	p.Ala566Val	missense	likely_pathogenic	4-662216-C-T	4-656005-C-T	22	0		PDE6B:p.Ala566Val	c.1697C>T	p.Ala566Val	missense		4-662216-C-T	4-656005-C-T	22	0
23630	AD	PDE6B	PDE6B:p.His620GlnfsTer23	c.1860delC	p.His620GlnfsTer23	nonsense	pathogenic	4-663126-AC-A	4-656915-AC-A	22.7	5.17e-05	27898983;8595886	PDE6B:				NA	NA		NA	NA	NA
21972	AR	PDE6A	PDE6A:p.Phe776SerfsTer45	c.2327delT	p.Phe776SerfsTer45	nonsense	likely_pathogenic	5-149866200-GA-A	5-149245763-GA-A	33	0	NA	PDE6A:	c.2327delT		nonsense	NA	NA		NA	NA	NA
22379	AR	PDE6A	PDE6A:	c.2274+2_c.2274+3delTG		splice	likely_pathogenic	5-149867722-CAC-C	5-149247285-CAC-C	32	0		PDE6A:p.Glu540Glu	c.1620G>A	p.Glu540Glu	missense	NA	5-149896356-C-T	5-149275919-C-T	23.6	0	NA
23599	AR	PDE6A	PDE6A:p.Arg257Ter	c.769C>T	p.Arg257Ter	nonsense	pathogenic	5-149931117-G-A	5-149310680-G-A	35	3.58e-05		PDE6A:p.Arg544Trp	c.1630C>T	p.Arg544Trp	missense	likely_pathogenic;pathogenic	5-149895281-G-A	5-149274844-G-A	25.6	1.19e-05
21764	AR	PDE6A	PDE6A:p.Ala218LeufsTer4	c.650_651dupTT	p.(Ala218LeufsTer4)	nonsense	likely_pathogenic	5-149933995-C-CAA	5-149313558-C-CAA	32	0		PDE6A:				NA	NA		NA	NA	NA
23682	AR	GRM6	GRM6:p.Arg677His	c.2030G>A	p.Arg677His	missense	uncertain_significance;likely_pathogenic	5-178986224-C-T	5-178413225-C-T	33	6.39e-05		GRM6:p.Arg677His	c.2030G>A	p.Arg677His	missense		5-178986224-C-T	5-178413225-C-T	33	6.39e-05
22004	AR	GRM6	GRM6:p.Arg621Ter	c.1861C>T	p.Arg621Ter	nonsense	pathogenic	5-178986393-G-A	5-178413394-G-A	49	0.000148	30718709	GRM6:p.Arg621Ter	c.1861C>T	p.Arg621Ter	nonsense		NA		NA	NA
23045	AR	ADGRV1;USH2C	ADGRV1:p.Ala562Ser	c.1684G>T	p.Ala562Ser	missense	uncertain_significance	5-90629384-G-T	5-89925201-G-T	18.78	6.42e-05	NA	ADGRV1:p.Ala562Ser	c.1684G>T	p.Ala562Ser	missense	NA	5-90629384-G-T	5-89925201-G-T	18.78	6.91e-05	NA
21794	AR	USH2C	USH2C:p.Trp690Ter	c.2070G>A	p.Trp690Ter	nonsense	pathogenic	5-90637778-G-A	5-89933595-G-A	44	0	NA	USH2C:				NA	NA		NA	NA	NA
23402	AR	USH2C	USH2C:p.Ile2332Phe	c.6994A>T	p.Ile2332Phe	missense	uncertain_significance	5-90692647-A-T	5-89988464-A-T	19.88	0.000281	26969326	USH2C:p.Val617Met	c.1849G>A	p.Val617Met	missense	NA	5-90635123-G-A	5-89930940-G-A	23.8	0.000278	NA
23030	AR	GPR98	GPR98:p.Arg2377Ter	c.7129C>T	p.Arg2377Ter	nonsense	pathogenic	5-90692782-C-T	5-89988599-C-T	38	1.87e-05	24033266;24498627	GPR179:	c.9263+1G>A		splice	NA	NA		NA	NA	NA
17205	AR	AHI1	AHI1:p.Arg738Ter	c.2212C>T	p.Arg738Ter	nonsense	pathogenic	6-135433081-G-A	6-135754219-G-A	38	1.21e-05	26092869	AHI1:	c.703dupA		nonsense	NA	NA		NA	NA	NA
18997	AR	TULP1	TULP1:p.Pro465Arg	c.1394C>G	p.Pro465Arg	missense	uncertain_significance;likely_pathogenic	6-35500082-G-C	6-35467859-G-C	23.6	0		TULP1:				NA	NA		NA	NA	NA
18691	AR	TULP1	TULP1:p.Asn349Lys	c.1047T>G	p.Asn349Lys	missense	likely_pathogenic	6-35505806-A-T	6-35473583-A-T	23	0		TULP1:p.Asn349Lys	c.1047T>G	p.Asn349Lys	missense	NA	6-35505806-A-C	6-35473583-A-C	23.1	8.12e-06	NA
22895	AR	TULP1	TULP1:p.Gln301ArgfsTer9	c.901delC	p.Gln301ArgfsTer9	nonsense	likely_pathogenic	6-35506101-GG-G	6-35473878-GG-G	22.9	0		TULP1:	duplication of exon 11,12,13			NA				NA	NA	NA	NA
22285	AD	RDS	RDS:p.Pro216Leu	c.647C>T	p.Pro216Leu	missense	likely_pathogenic	6-42704546-G-A	6-42672284-G-A	25.2	3.98e-06	1684223
23003	AD	RDS	RDS:p.Asn215Tyr	c.643A>T	p.(Asn215Tyr)	missense	likely_pathogenic	6-42704550-T-A	6-42672288-T-A	29.7	0
21703	AD	PRPH2	PRPH2:p.Asp207_Gly208del	c.620_627delinsTA	p.Asp207_Gly208del	substitution	likely_pathogenic	6-42704566-GACGCCGT-TA	6-42672304-GACGCCGT-TA	33	0
24462	AR	EYS	EYS:p.Thr3121LysfsTer26	c.9299_9302delCTCA	p.Thr3121LysfsTer26	nonsense	pathogenic	6-63720728-TTGAG-T	6-64430624-TTGAG-T	32	4.53e-05	29550188	EYS:			deletion of exon 33	NA	NA		NA	NA	NA
16019	AR	EYS	EYS:p.Trp3044Leu	c.9131G>T	p.Trp3044Leu	missense	uncertain_significance	6-63720900-C-A	6-64430796-C-A	22.8	0		EYS:p.Trp2046Ter	c.6137G>A	p.Trp2046Ter	nonsense	NA	NA		NA	NA	NA
17955	AR	EYS	EYS:p.Leu3013SerfsTer6	c.9036delT	p.Leu3013SerfsTer6	nonsense	pathogenic	6-63720994-GA-G	6-64430890-GA-G	29.6	0	29550188	EYS:p.Phe502LeufsTer14	c.1505_1506insGA	p.Phe502LeufsTer14	nonsense	NA	NA		NA	NA	NA
22692	AR	EYS	EYS:p.Pro2265GlnfsTer46	c.6794delC	p.Pro2265GlnfsTer46	nonsense	pathogenic	6-63999114-TG-T	6-64709007-TG-T	26.7	0.000184	29550188	EYS:p.Arg2760Cys	c.8278C>T	p.(Arg2760Cys)			6-63721753-G-A	6-64431649-G-A	20.7	0
3503	AR	EYS	EYS:p.Arg1537Ter	c.4609A>T	p.Arg1537Ter	nonsense	pathogenic	6-64591258-T-A	6-65301151-T-A	47	0		EYS:p.Arg1537Ter	c.4609A>T	p.Arg1537Ter	nonsense		6-64591258-T-A	6-65301151-T-A	47	0
2519	AR	EYS	EYS:p.Cys1008Ter	c.3042C>A	p.Cys1008Ter	nonsense	pathogenic	6-64822791-G-T	6-65532684-G-T	35	0	26787102	EYS:p.S2708_F2709delinsV	c.8122_8125delinsG	p.S2708_F2709delinsV	missense	NA	NA		NA	NA	NA
21126	AR	EYS	EYS:p.Cys1001Ter	c.3003T>A	p.Cys1001Ter	nonsense	likely_pathogenic;pathogenic	6-64822812-A-T	6-65532705-A-T	35	2.59e-05		EYS:p.Cys1001Ter	c.3003T>A	p.Cys1001Ter	nonsense	likely_pathogenic;pathogenic	6-64822812-A-T	6-65532705-A-T	35	2.59e-05
2597	AR	EYS	EYS:p.Arg164Ter	c.490C>T	p.Arg164Ter	nonsense	pathogenic	6-65494921-G-A	6-66204814-G-A	35	7.96e-06		EYS:	c.8133_8137delCTTTC		nonsense	NA	NA		NA	NA	NA
16316	AR	EYS	EYS:p.Arg164Ter	c.490C>T	p.Arg164Ter	nonsense	pathogenic	6-65494921-G-A	6-66204814-G-A	35	7.96e-06
23514	AD	RIMS1	RIMS1:p.Ser16Ter	c.47C>G	p.Ser16Ter	nonsense	likely_pathogenic	6-72217235-C-G	6-72926938-C-G	17.78	1.39e-05
23029	AR	LCA5	LCA5:p.Leu604Ter	c.1811delT	p.Leu604Ter	nonsense	pathogenic	6-79487287-A-T	6-80197004-A-T	40	0		same variant
18239	AD	FZD1	FZD1:p.Val157Glu	c.470T>A	p.Val157Glu	missense	uncertain_significance	7-91265350-T-A	7-90894665-T-A	31	0
21594	AR	PEX1	PEX1:p.Met1?	c.2T>C	p.Met1?	missense	pathogenic	7-92528434-A-G	7-92157748-A-G	24.3	2e-05	28468868;21031596	PEX1:p.Gly843Asp	c.2528G>A	p.Gly843Asp	missense	not_provided;pathogenic	7-92501562-C-T	7-92130876-C-T	26.9	0.000322	25741868;23757202;15542397;22871920;21846392;11389485;9398847;17055079;16141001;9398848;10384394;21862673
23337	AD	RP1L1	RP1L1:p.Arg45Trp	c.133>T	p.Arg45Trp	missense	uncertain_significance;likely_pathogenic;pathogenic	8-10623069-G-A	8-10480579-G-A	23.4	2.03e-05	20826268;23281133
2235	AD	RP1	RP1:p.Gly50Arg	c.148G>C	p.Gly50Arg	nonsense	pathogenic	8-54621114-G-C	8-55533674-G-C	26.5	1.99e-05	22581970
14584	AR	RP1	RP1:p.Leu105ValfsTer10	c.312_315delCCTA	p.Leu105ValfsTer10	nonsense	likely_pathogenic	8-54621273-TCCTA-T	8-55533833-TCCTA-T	25.4	0		RP1:p.Val1187GlufsTer4	c.3560_4860del	p.Val1187GlufsTer4	nonsense	likely_pathogenic	8-54627441-GTGGAGTCAACTACAAGCCACTTTGGACTCAGTGAGAAAGAACAAGACATGGTTCCAATAGATCTTTCTGCAAATTGTTCCACGGTCAACATTCAGAGTGTTCCTAAGTGCAGTGAAAATGAAAGAACACAAGGAATCTCCTCTTTGGATGGAGGTTGCTCTGCCAGTGAGGCATGTGCCCCTGAAGTCTGTGTTTTGGAAGTGACTTGCTCTCCATGTGAGATGTGCACTGTAAATAAGGCTTATTCTCCAAAAGAGACATGTAACCCCAGTGACACTTTTTTTCCTAGTGATGGTTATGGTGTGGATCAGACTTCTATGAATAAGGCTTGTTTCCTAGGAGAGGTCTGTTCACTTACTGATACTGTGTTTTCTGATAAGGCTTGTG…	8-55540001-GTGGAGTCAACTACAAGCCACTTTGGACTCAGTGAGAAAGAACAAGACATGGTTCCAATAGATCTTTCTGCAAATTGTTCCACGGTCAACATTCAGAGTGTTCCTAAGTGCAGTGAAAATGAAAGAACACAAGGAATCTCCTCTTTGGATGGAGGTTGCTCTGCCAGTGAGGCATGTGCCCCTGAAGTCTGTGTTTTGGAAGTGACTTGCTCTCCATGTGAGATGTGCACTGTAAATAAGGCTTATTCTCCAAAAGAGACATGTAACCCCAGTGACACTTTTTTTCCTAGTGATGGTTATGGTGTGGATCAGACTTCTATGAATAAGGCTTGTTTCCTAGGAGAGGTCTGTTCACTTACTGATACTGTGTTTTCTGATAAGGCTTGTG…	NA	0
23245	AR	RP1	RP1:p.Asp202Glu	c.606C>A	p.Asp202Glu	missense	likely_pathogenic	8-54621572-C-G	8-55534132-C-G	16.45	0	22052604	same variant
22700	AD	RP1	RP1:p.Tyr598Ter	c.1793dupA	p.Tyr598Ter	nonsense	likely_pathogenic	8-54625676-T-G	8-55538236-T-G	24.7	0
22159	AD	RP1	RP1:p.Arg677Ter	c.2029C>T	p.Arg677Ter	nonsense	pathogenic	8-54625911-C-T	8-55538471-C-T	32	0	23757202;1783394;8931712;10391211;10391212;10401003
22884	AD	RP1	RP1:p.Arg677Ter	c.2029C>T	p.Arg677Ter	nonsense	pathogenic	8-54625911-C-T	8-55538471-C-T	32	0	23757202;1783394;8931712;10391211;10391212;10401003
21537	AD	RP1	RP1:p.Arg677Ter	c.2029C>T	p.Arg677Ter	nonsense	pathogenic	8-54625911-C-T	8-55538471-C-T	32	0	23757202;1783394;8931712;10391211;10391212;10401003
21350	AD	RP1	RP1:p.Arg677Ter	c.2029C>T	p.Arg677Ter	nonsense	pathogenic	8-54625911-C-T	8-55538471-C-T	32	0	23757202;1783394;8931712;10391211;10391212;10401003
21079	AD	RP1	RP1:p.Arg667Ter	c.2029C>T	p.Arg667Ter	nonsense	pathogenic	8-54625911-C-T	8-55538471-C-T	33	0	30027431
16898	AD	RP1	RP1:p.Tyr685Ter	c.2055T>A	p.Tyr685Ter	nonsense	pathogenic	8-54625937-T-G	8-55538497-T-G	33	0	30718709
21309	AD	RP1	RP1:p.Ile725ArgfsTer6	c.2172_2185del14	p.Ile725ArgfsTer6	nonsense	pathogenic	8-54626049-GGAGGGATACTTTGT-G	8-55538609-GGAGGGATACTTTGT-G	24.3	0	10484783
23505	AD	RP1	RP1:p.Ile725ArgfsTer6	c.2172_2185del14	p.Ile725ArgfsTer6	nonsense	pathogenic	8-54626049-GGAGGGATACTTTGT-G	8-55538609-GGAGGGATACTTTGT-G	24.3	0	10484783
19620	AD	RP1	RP1:p.Asn783LysfsTer2	c.2348dupA	p.Asn783LysfsTer2	nonsense	pathogenic	8-54626227-T-TA	8-55538787-T-TA	23.4	0	27624628
22348	AD	RP1	RP1:p.Ser862Ter	c.2585>G	p.Ser862Ter	nonsense	pathogenic	8-54626467-C-G	8-55539027-C-G	36	0	30718709
21869	AD	RP1	RP1:p.lle864LysfsTer11	c.2591_2600del	p.lle864LysfsTer11	nonsense	likely_pathogenic	8-54626471-CATAACTTTAA-C	8-55539031-CATAACTTTAA-C	31	0
21290	AD	RP1	RP1:p.Leu866LysfsTer7	c.2596_2597delTT	p.Leu866LysfsTer7	nonsense	pathogenic	8-54626477-TTT-T	8-55539037-TTT-T	26.1	0	30731082
21932	AD	RP1	RP1:p.Leu866LysfsTer7	c.2595_2596delTT	p.Leu866LysfsTer7	nonsense	pathogenic	8-54626477-TTT-T	8-55539037-TTT-T	26.1	0	30731082
22053	AD	RP1	RP1:p.Leu883Ter	c.2648T>G	p.Leu883Ter	nonsense	likely_pathogenic	8-54626530-T-G	8-55539090-T-G	35	0
21938	AR	RP1	RP1:p.Gly1383Ter	c.4147_4151delGGATT	p.Gly1383Ter	nonsense	likely_pathogenic	8-54628027-ATGGAT-A	8-55540587-ATGGAT-A	26.9	4.07e-06	3.99e-06	same variant
128	AD	RP1	RP1:p.Cys744Ter	c.2232T>A	p.Cys744Ter	nonsense	likely_pathogenic	8-54720149-T-A	8-55632709-T-A	36	0
23909	AR	CNGB3	CNGB3:p.Thr383IlefsTer13	c.1148delC	p.Thr383IlefsTer13	nonsense	pathogenic	8-86643781-GT-T	8-87656009-GT-T	31	0.00172	32860008	same variant
17819	AR	CNGB3	CNGB3:p.Thr383IlefsTer13	c.1148delC	p.Thr383IlefsTer13	nonsense	pathogenic	8-86643781-GT-T	8-87656009-GT-T	31	0.00172	32860008	same variant
19828	AR	CNGB3	CNGB3:p.Thr383IlefsTer13	c.1148delC	p.Thr383IlefsTer13	nonsense	pathogenic	8-86643781-GT-T	8-87656009-GT-T	31	0.00172	32860008	same variant
15010	AR	CNGB3	CNGB3:p.Thr383llefsTer13	c.1148delC	p.Thr383llefsTer13	missense	pathogenic	8-86643781-GT-T	8-87656009-GT-T	31	0.00172	32860008	same variant
21173	AR	CNGB3	CNGB3:p.Thr383llefsTer13	c.1148delC	p.Thr383llefsTer13	nonsense	pathogenic	8-86643781-GT-T	8-87656009-GT-T	31	0.00172	32860008	CNGB3:p.lle627PhefsTer2	c.1879delA	p.lle627PhefsTer2	nonsense	likely_pathogenic	8-86579154-AT-A	8-87591382-AT-A	32	0
19813	AR	CNGB3	CNGB3:	c.991-3T>G		splicing	pathogenic	8-86644689-A-C	8-87656917-A-C	23.2	1.34e-05	20079539;28795510;15657609;15459792;19592100;20574029	CNGB3:p.Trp373Ter	c.1119G>A	p.Trp373Ter	nonsense	pathogenic	8-86643811-C-T	8-87656039-C-T	42	0
20775	AR	CNGB3	CNGB3:	c.990+1G>T		splicing	pathogenic	8-86647800-C-A	8-87660028-C-A	33	0		CNGB3:	Het deletion of exon 9			NA	NA		NA	NA	NA
18079	AR	COH1	COH1:p.Lys263Ter	c.787A>T	p.Lys263Ter	nonsense	pathogenic	8-99115724-A-T	8-100127952-A-T	41	0		COH1:	deletion of exon 40			NA	NA		NA	NA	NA
16569	AR	INPP5E	INPP5E:p.Arg378Cys	c.1132C>T	p.Arg378Cys	missense	likely_pathogenic;pathogenic	9-136433182-G-A	9-139327634-G-A	27.4	3.38e-05	19668216	same variant
19701	AR	KCNV2	KCNV2:	c.1A>G	p.Met1?	missense	pathogenic	9-2717740-A-G	9-2717740-A-G	18.82	7.96e-06		KCNV2:p.Ser256Ala	c.766T>G	p.Ser256Ala	missense		9-2718505-T-G	9-2718505-T-G	25.2	0
21105	AR	KCNV2	KCNV2:p.Tyr149LeufsTer222	c.445_446delTA	p.Tyr149LeufsTer222	nonsense	likely_pathogenic;pathogenic	9-2718182-AAT-A	9-2718182-AAT-A	27.3	6.98e-06		same variant
21888	AR	KCNV2	KCNV2:p.Tyr165Cys	c.494A>G	p.Tyr165Cys	missense	likely_pathogenic	9-2718233-A-G	9-2718233-A-G	29.5	8.08e-06		KCNV2:p.Gly461Arg	c.1381G>A	p.Gly461Arg	missense	NA	9-2729470-G-A	9-2729470-G-A	30	0.000123	NA
22287	AR	KCNV2	KCNV2:p.Trp448Leu	c.1343G>T	p.Trp448Leu	missense	likely_pathogenic;pathogenic	9-2719082-G-T	9-2719082-G-T	33	4.46e-05		same variant
23	AD	TOPORS	TOPORS:p.Ser830Ter	c.2489C>A	p.Ser830Ter	nonsense	pathogenic	9-32542036-G-T	9-32542034-G-T	38	0
16432	AR	FAM161A;RP28	FAM161A:p.Arg437Ter	c.1309A>T	p.Arg437Ter	nonsense	pathogenic	2-61839695-T-A	2-62066830-T-A	35	0.000281	30718709	same variant
19327	AR	GNAT2	GNAT2:p.Tyr302Ter	c.906C>A	p.Tyr302Ter	nonsense	pathogenic	1-109603513-G-T	1-110146135-G-T	35	0		GNAT2:p.Tyr302Ter	c.906C>A	p.Tyr302Ter	nonsense	pathogenic	1-109603513-G-T	1-110146135-G-T	36	0
21414	AR	ADGRV1;GPR98	GPR98:p.Arg920Ter	c.2758C>T	p.Arg920Ter	nonsense	pathogenic	5-90644729-C-T	5-89940546-C-T	37	0		GPR98:	c.9749-2delA		nonsense	likely_pathogenic	5-90724829-CA-C	5-90020646-CA-C	32	6.99e-06
16036	AD	GUCY2D	GUCY2D:p.Arg838Cys	c.2512C>T	p.Arg838Cys	missense	pathogenic	17-8014700-C-T	17-7918018-C-T	29.5	3.98e-06	30319355	same variant
23710	XL	RS1	RS1:p.Leu127Ter	c.378delT	p.Leu127Ter	nonsense	likely_pathogenic	X-18644572-AG-TA	X-18662692-AG-TA	36	0
24568	XL	RPGR	RPGR:p.Glu994_Glu998del	c.2976_2990del15	p.(Glu994_Glu998del)	nonsense	benign	X-38286008-TTCTTCCCCTTCCTCC-T	X-38145261-TTCTTCCCCTTCCTCC-T	4.356	0.000639
20697	XL	RPGR	RPGR:p.Gln463Ter	c.1387C>T	p.Gln463Ter	nonsense	likely_pathogenic;pathogenic	X-38297311-G-A	X-38156564-G-A	24	0
3827	XL	RPGR	RPGR:p.Arg412Ter	c.1234C>T	p.Arg412Ter	nonsense	pathogenic	X-38298967-G-A	X-38158220-G-A	36	0	30718709
23837	XL	NYX	NYX:p.Asn216Thr	c.647A>C	p.Asn216Thr	missense	likely_pathogenic;pathogenic	X-41474100-A-C	X-41333353-A-C	26.2	0
23802	XL	NYX	NYX:p.Gly370Val	c.1109G>T	p.Gly370Val	missense	likely_pathogenic	X-41474562-G-T	X-41333815-G-T	25.8	0	11062471
21531	XL	NDP	NDP:p.Tyr53Cys	c.158>G	p.Tyr53Cys	missense	likely_pathogenic	X-43958488-T-C	X-43817734-T-C	28.8	0
22576	XL	RP2	RP2:p.Ala285HisfsTer8	c.852delA	p.Ala285HisfsTer8	nonsense	likely_pathogenic	X-49212755-CG-G	X-49069215-CG-G	28.8	0
23260	XL	CACNA1F	CACNA1F:p.Gln1806Ter	c.5416C>T	p.Gln1806Ter	nonsense	pathogenic	X-49206600-G-A	X-49063061-G-A	8.939	0
23901	XL	CACNA1F	CACNA1F:p.Pro1491Leu	c.4472C>T	p.Pro1491Leu	missense	likely_pathogenic	X-49210636-G-A	X-49067096-G-A	29.5	0
24385	XL	CACNA1F	CACNA1F:p.Arg1362Ter	c.4084C>T	p.Arg1362Ter	nonsense	pathogenic	X-49211947-G-A	X-49068407-G-A	36	5.46e-06
23751	XL	CACNA1F	CACNA1F:p.Arg1296ProfsTer41	c.3887delG	p.Arg1296ProfsTer41	nonsense	likely_pathogenic	X-49212755-CG-G	X-49069215-CG-G	33	0
20218	XL	CACNA1F	CACNA1F:	c.3633_3638delinsA		nonsense	likely_pathogenic	X-49214262-TCATAG-T	X-49070722-TCATAG-T	28.8	0
21704	XL	CACNA1F	CACNA1F:p.Gly1001Ter	c.3001G>T	p.Gly1001Ter	nonsense	likely_pathogenic	X-49216455-C-A	X-49072915-C-A	25.4	0
20245	XL	CACNA1F	CACNA1F:p.Arg978GlufsTer27	c.2932delC	p.Arg978GlufsTer27	nonsense	likely_pathogenic	X-49218483-CG-C	X-49074942-CG-C	24.8	0
23549	XL	CACNA1F	CACNA1F:p.Glu796GlyfsTer51	c.2387_2388delAG	p.Glu796GlyfsTer51	nonsense	likely_pathogenic	X-49220504-CT-C	X-49076963-CT-C	33	0
4415	XL	CACNA1F	CACNA1F:	c.1684+2T>C		splice	pathogenic	X-49225907-A-G	X-49082369-A-G	32	0
23836	XL	CACNA1F	CACNA1F:p.Arg513Ter	c.1537C>T	p.Arg513Ter	nonsense	pathogenic	X-49226056-G-A	X-49082518-G-A	32	6.4e-05	25307992;26992781
23839	XL	CACNA1F	CACNA1F:p.Trp407GlyfsTer37	c.1218delC	p.Trp407GlyfsTer37	nonsense	pathogenic	X-49227028-GT-T	X-49083490-GT-T	26.3	0	9662400
22055	XL	CACNA1F	CACNA1F:p.Arg82Ter	c.244>T	p.Arg82Ter	nonsense	pathogenic	X-49231709-G-A	X-49088171-G-A	35	5.46e-06
23166	XL	CHM	CHM:p.Glu382Ter	c.1144G>T	p.Glu382Ter	nonsense	pathogenic	X-85956175-C-A	X-85211180-C-A	38	5.48e-06	25741868
23999	XL carrier	CHM	CHM:p.Arg293Ter	c.877C>T	p.Arg293Ter	nonsense	pathogenic	X-85957918-G-A	X-85212923-G-A	38	0	23757202;21905166;7981670;12827496
17080	AR	PDE6B	PDE6B:
20613	AR	SDCCAG8	SDCCAG8:
21364	AR	TRPM1	TRPM1:
20865		EYS	EYS:	additional 2 copies of exon 30
22997	AR	EYS	EYS:			3 copies of exon 14							EYS:p.Tyr2935Ter	c.8805C>A	p.Tyr2935Ter	nonsense	pathogenic	6-63721226-G-T	6-64431122-G-T	39	6e-05	NA
23194	AR	IQCB1	IQCB1:	exon 9 deletion									IQCB1:	exon 9 deletion			NA	NA		NA	NA	NA
23529	AR	MERTK	MERTK:	exon 8 deletion									MERTK:	exon 8 deletion			NA	NA		NA	NA	NA
14196		MKS1	MKS1:
23028	AD	PRPF31	PRPF31:Complex rearrangement including exons 10 to 14	NM_015629.3	Complex rearrangement including exons 10 to 14
22119	AR	CDHR1	CDHR1:
22644	AR	CNNM4	CNNM4:
16200	AR	NR2E3	NR2E3:	splice aceptor intron 1 mutation	homozygous
23250	AR	BBS1	BBS1:
